# Supplementary material for: MYB61 is regulated by GRF4 and promotes nitrogen utilization and biomass production in rice
Source: Nat Commun. 2020 Oct 15;11:5219. doi: 10.1038/s41467-020-19019-x (PMC7566476; doi:10.1038/s41467-020-19019-x)
Supplement: Supplementary file 3 — Source Data [file 41467_2020_19019_MOESM3_ESM.xlsx]

## Sheet: Figure 1
Figure 1a
Dry biomass per plant (g)
Acessions	VR681	12QP425	12QP436	VR702	VP420	VR707	VR708	VR709	VP505	VR712	VR713	VR714	VR716	VR717	VR718	VR719	VR720	VR722	VR723	VR724	VR725	12QC40	VR743	12QP418	12QP427	12QP428	12QP429	12QP430	12PQ423	VR705	VR715	12QC7	VR738	VR740	12QC14	VR744	PS7	PS9	PS20	PS33	PS34	PS35	PS36	PS37	PS38	PS39	PS40	PS41	PS42
Ind-N0	5.465	6.705	6.895	3.41333	8.89	8.34	7.57	8.87	5.86	7.47333	8.24	7.48	6.19667	7.86	7.11	4.32	3.93333	5.91	7.89	6.52667	8.15667	6.89333	5.45	4.86	7.665	7.96667	6.37333	8.4	4.83667	4.39333	8.44	6.61333	7.96	9.47	7.32	6.06333	6.185	5.47667	4.91333	8.53333	4.04667	5.68667	4.6	5.30667	5.045	5.26333	5.69667	4.59	6.21667
Ind-N1	13.3567	13.0767	12.04	5.55333	14.48	11.235	11.35	11.87	9.45667	13.495	8.93	15.335	10.42	13.23	11.3467	6.66333	7.97	9.89	9.39	9.8	10.72	8.9	11.9333	8.83333	11.74	9.96333	9.34	10.6367	5.54667	6.42333	9.19	11.05	10.1067	12.535	10.46	11.7233	7.095	7.52667	9.88333	14.7	7.75	11.2733	9.73	10.3433	10.8233	9.19667	10.2133	9.54333	12.13
Ind-N2	18.2633	18.2867	17.1133	6.71333	17.79	17.055	14.3033	15.745	10.63	13.5267	17.1467	17.5967	13.1767	15.105	15.3333	10.515	8.51333	11.6433	14.0967	13.6633	14.46	11.7433	15.505	11.89	18.355	18.765	11.78	20.385	7.96333	6.45	10.165	15.26	12.53	19.7267	14.6767	12.0267	11.36	9.425	10.23	17.0633	7.23333	11.2767	9.24	11.7533	12.3	17.31	11.9633	9.03333	12.7833
Acessions	VR689	VR691	VR695	VR696	VR698	VR699	VR700	VR703	VR704	VP491	12QC71	12QC44	VR690	VR692	VR694	VR697	VR701	12QC25	VR734	12QC16	PS4	PS8	PS11	PS12	PS13	PS14	PS15	PS16	PS17	PS18	PS19	PS21	PS22	PS23	PS24	PS25	PS26	PS27	PS28	PS29	PS30	PS31	PS32	PS49
Jap-N0	4.63667	3.87667	4.96667	3.32333	3.36333	4.55333	4.08333	8.34	4.665	8.54667	4.69667	4.87667	4.53	3.16	4.4	5.15667	3.44667	6.2	8.07667	3.71	4.91	2.69667	3.06333	3.925	3.79	4.19333	4.03667	4.795	3.97	4.46667	4.065	6.92333	6.08333	5.19	5.06	7.21667	2.88667	6.6	9.02333	5.11	6.82667	5.26667	4.61667	6.81333
Jap-N1	7.03667	6.66667	8.45667	4.25	5.76333	7.44667	6.8	17.285	6.06	11.6833	7.20333	6.72	5.02333	3.45	7.36333	5.115	5.39	8.16	10.22	6.58333	8.13333	3.67667	4.31333	6.03	7.38333	7.22333	6.00667	7.65	8.07333	6.70333	10.2633	14.4433	12.275	10.71	8.25	8.855	5.85333	9.61	15.3467	8.79	9.87	9.26	6.89333	11.2867
Jap-N2	9.71333	7.83667	11.6767	5.78667	7.64	9.24333	8.89333	18.36	10.015	17.1133	9.11333	8.45333	7.39333	4.64333	8.82333	11.305	5.8	11.395	11.88	6.81	8.1	3.92	5.43333	8.175	9.07333	10.35	9.53333	10.1867	9.23	8.35333	13.0333	13.6633	12.87	11.7333	9.79333	10.365	6.96333	12.75	17.99	9.69333	13.05	7.64	8.45333	13.5633
Figure 1b
Leaf area per plant (m2)
Acessions	VR681	12QP425	12QP436	VR702	VP420	VR707	VR708	VR709	VP505	VR712	VR713	VR714	VR716	VR717	VR718	VR719	VR720	VR722	VR723	VR724	VR725	12QC40	VR743	12QP418	12QP427	12QP428	12QP429	12QP430	12PQ423	VR705	VR715	12QC7	VR738	VR740	12QC14	VR744	PS7	PS9	PS20	PS33	PS34	PS35	PS36	PS37	PS38	PS39	PS40	PS41	PS42
Ind-N0	0.05951	0.0832	0.08469	0.03589	0.08492	0.09547	0.06608	0.06276	0.05203	0.06579	0.06435	0.07276	0.04456	0.04803	0.03568	0.03313	0.01923	0.03743	0.05932	0.08009	0.07499	0.07452	0.05673	0.04188	0.06463	0.05932	0.06291	0.07706	0.04297	0.03006	0.07661	0.04379	0.07524	0.08343	0.06088	0.0615	0.03424	0.0444	0.03858	0.0836	0.02699	0.05599	0.04441	0.05516	0.07262	0.06683	0.05357	0.04872	0.06593
Ind-N1	0.1428	0.13428	0.13205	0.04084	0.08933	0.11687	0.09127	0.08416	0.09087	0.07447	0.07734	0.07238	0.0895	0.0768	0.10741	0.06015	0.07032	0.06915	0.11596	0.08627	0.06909	0.07855	0.11496	0.06262	0.08904	0.07143	0.07978	0.07474	0.05016	0.03903	0.06382	0.06907	0.09334	0.12413	0.12437	0.12726	0.05172	0.04634	0.06376	0.14556	0.05387	0.07951	0.06002	0.09082	0.11285	0.08365	0.10618	0.118	0.11557
Ind-N2	0.19159	0.24715	0.26386	0.10031	0.21327	0.18807	0.13234	0.12542	0.15398	0.16915	0.19728	0.22794	0.13028	0.14977	0.13659	0.10001	0.07978	0.08023	0.12558	0.10693	0.14061	0.10248	0.22001	0.09625	0.10484	0.0807	0.11838	0.11673	0.06716	0.07827	0.08691	0.14621	0.15941	0.17286	0.18488	0.12398	0.09086	0.07978	0.10655	0.20178	0.08219	0.11129	0.08469	0.10732	0.1187	0.11443	0.12904	0.0774	0.09603
Acessions	VR689	VR691	VR695	VR696	VR698	VR699	VR700	VR703	VR704	VP491	12QC71	12QC44	VR690	VR692	VR694	VR697	VR701	12QC25	VR734	12QC16	PS4	PS8	PS11	PS12	PS13	PS14	PS15	PS16	PS17	PS18	PS19	PS21	PS22	PS23	PS24	PS25	PS26	PS27	PS28	PS29	PS30	PS31	PS32	PS49
Jap-N0	0.04003	0.03215	0.04546	0.02611	0.02781	0.03846	0.01999	0.06919	0.03074	0.04038	0.035	0.0352	0.04111	0.06906	0.0325	0.03182	0.00886	0.05442	0.06568	0.03869	0.03073	0.02161	0.02145	0.02665	0.03748	0.03556	0.05134	0.05421	0.02982	0.03654	0.04953	0.0588	0.06703	0.04001	0.04828	0.04103	0.03669	0.04894	0.10153	0.04398	0.05333	0.05868	0.04134	0.06807
Jap-N1	0.04846	0.06904	0.06882	0.04516	0.04678	0.06726	0.05803	0.09031	0.04133	0.08023	0.08358	0.06566	0.03776	0.03595	0.05009	0.05664	0.04522	0.08235	0.09408	0.06503	0.0959	0.02689	0.03705	0.04404	0.0562	0.05748	0.06525	0.0539	0.0442	0.031	0.07186	0.15739	0.11137	0.08036	0.07679	0.06442	0.03493	0.06245	0.13838	0.0727	0.11077	0.07223	0.04197	0.09918
Jap-N2	0.114	0.09532	0.12853	0.06509	0.1215	0.12947	0.12024	0.23859	0.1485	0.17778	0.07064	0.06927	0.05656	0.05035	0.10953	0.05202	0.05535	0.11843	0.1497	0.084	0.07709	0.04298	0.06167	0.08305	0.09611	0.11055	0.09188	0.13376	0.11765	0.08538	0.10096	0.14089	0.13495	0.09103	0.10983	0.10101	0.07886	0.08586	0.1972	0.14226	0.18594	0.13421	0.11239	0.16495
Figure 1c
N content (mg/g biomass)
Acessions	VR681	12QP425	12QP436	VR702	VP420	VR707	VR708	VR709	VP505	VR712	VR713	VR714	VR716	VR717	VR718	VR719	VR720	VR722	VR723	VR724	VR725	12QC40	VR743	12QP418	12QP427	12QP428	12QP429	12QP430	12PQ423	VR705	VR715	12QC7	VR738	VR740	12QC14	VR744	PS7	PS9	PS20	PS33	PS34	PS35	PS36	PS37	PS38	PS39	PS40	PS41	PS42
Ind-N0	47.65	44.85	61.6467	27.4333	56.4	53.5	49.9667	63.3333	38.9333	49.6	50.4333	48.6	45.6667	53.5667	52.8667	33	27.2333	38.5667	55.5667	48	53.5333	46.1333	31.75	42.4333	44.35	49.2	38.3667	49.9	33.1333	30.1333	49.6	42.5	45.8	63.8667	45.46	42.4667	41	38.9333	32.4	51.9667	27.6333	34.7	30.4	36.7	34.8	35.1333	39.4667	31.7333	46.1333
Ind-N1	71.5	67.4333	77.2333	38.8333	68.8667	89.5667	71.75	76.9333	63.7333	64.6333	65.1	76.6333	64.3	67.8333	74.8	50	53.9233	60.6	68.3	61.6667	68.3333	58.5333	64.5	41.3667	57.6	54.6033	63.0433	62.6667	33.1667	41.6	69.5	67.7	58.4667	90.8333	64.7333	69.0333	49.48	43.7333	54.9	88.8333	42.4	65.9333	48.9333	55.1	54.6	54.6667	54.7	50.5333	62.4
Ind-N2	78.8	85.0333	98	42.2333	69.95	74.7067	67.3667	70.2	56.7333	71.5333	87.9667	69.6	66.8	72.1	89.3667	53.25	43.8667	53.1	68.3667	66.9	78.2	51.4667	67	62.4	76.8	72.09	63.7133	82.66	40.2667	44.5667	67.8667	77.2	60.8667	92.5667	67.6	66.2667	56.1667	56.5333	55.2333	83.3333	36.18	56.0667	49.8067	61.93	59.45	63.7133	58.7667	47.6	66.21
Acessions	VR689	VR691	VR695	VR696	VR698	VR699	VR700	VR703	VR704	VP491	12QC71	12QC44	VR690	VR692	VR694	VR697	VR701	12QC25	VR734	12QC16	PS4	PS8	PS11	PS12	PS13	PS14	PS15	PS16	PS17	PS18	PS19	PS21	PS22	PS23	PS24	PS25	PS26	PS27	PS28	PS29	PS30	PS31	PS32	PS49
Jap-N0	34.3667	27.0333	34.7333	32.7	30.6	33.8333	30.3667	58.3333	34.9	50.5667	32.3333	34.8333	32.7	22.7	29.4667	29.2667	29.4	52.5333	50.2333	32.0033	23.35	20.5667	19.1667	26.5	24.6533	26.9	27.0833	30.35	24.4667	33.6667	30.9333	45.6333	43.2667	33.6	32.4667	45.6	22.4333	40.6333	53.0333	31.9667	47.4333	34.8	29.0333	45.8
Jap-N1	44.7667	47.6	51.2	26.5	44.4	48.2333	46.7667	92.2	36.5	77.9667	50.5667	41.8	32	21.45	44.7	40.6333	35.6333	60.6667	64.8667	37.5333	50.2333	20.5	25.9	37.1667	41.9333	47.7	32.7333	41.4667	45.3	41.2967	60.6333	82.8	76.27	65.3	49.6333	61.1333	32.5333	53.5667	97	53.1	56.11	57.5	45.2333	55.1333
Jap-N2	53.1333	47.4	95.8	36.4	50.7333	55.4667	53.7867	83.9933	40.5	80.1333	46.9333	43.1333	38.7667	24.6667	41	45.18	31.9333	64.4667	61.5333	43.59	37.3	21.8333	29.3	40.9	43.8333	54.9133	51.8867	50.7667	46.2667	46.5	68.6	77.4	69.47	64.85	51.0667	69.37	38.6667	51.5667	97.8667	53.8667	83.3333	42.44	45.3333	77.5
Figure 1d
Biomass increase per g N (g)
Acessions	VR681	12QP425	12QP436	VR702	VP420	VR707	VR708	VR709	VP505	VR712	VR713	VR714	VR716	VR717	VR718	VR719	VR720	VR722	VR723	VR724	VR725	12QC40	VR743	12QP418	12QP427	12QP428	12QP429	12QP430	12PQ423	VR705	VR715	12QC7	VR738	VR740	12QC14	VR744	PS7	PS9	PS20	PS33	PS34	PS35	PS36	PS37	PS38	PS39	PS40	PS41	PS42
Ind-N2-N1	10.9035	11.5776	11.2739	2.57774	7.35544	12.9331	6.56286	8.61098	2.60737	0.0703693	18.259	5.02585	6.12583	4.1666	8.85912	8.55913	1.20739	3.89624	10.4591	8.58505	8.31098	6.31842	7.93691	6.79249	14.6998	19.559	5.42214	21.6626	5.37029	0.0592583	2.16663	9.35541	5.3851	15.9812	9.37022	0.674064	9.47763	4.21845	0.770358	5.25177				3.13328	3.28143	18.0293	3.88883		1.45183
Ind-N1-N0	17.5368	14.159	11.4332	4.75548	12.422	6.43323	8.39987	6.66656	7.99247	13.3813	1.53331	17.4553	9.38504	11.9331	9.41467	5.20733	8.97023	8.84431	3.33328	7.27396	5.69621	4.45919	14.4072	8.82949	9.05541	4.43697	6.59249	4.97029	1.57775	4.51104	1.66664	9.85911	4.7703	6.811	6.97767	12.5776	2.02219	4.55548	11.0443	13.7035	8.2295	12.4146	11.3998	11.1924	12.8405	8.7406	10.0369	11.0072	13.1405
Ind-N2-N0	14.2201	12.8683	11.3535	3.66661	9.88873	9.68318	7.48136	7.63877	5.29992	6.72582	9.89614	11.2406	7.75543	8.04987	9.13689	6.88323	5.08881	6.37027	6.89619	7.92951	7.00359	5.3888	11.172	7.81099	11.8776	11.998	6.00731	13.3165	3.47402	2.28515	1.91664	9.60726	5.0777	11.3961	8.17395	6.62582	5.74991	4.38697	5.90732	9.47763	3.54069	6.21101	5.15548	7.16285	8.06099	13.385	6.96285	4.93696	7.29618
Acessions	VR689	VR691	VR695	VR696	VR698	VR699	VR700	VR703	VR704	VP491	12QC71	12QC44	VR690	VR692	VR694	VR697	VR701	12QC25	VR734	12QC16	PS4	PS8	PS11	PS12	PS13	PS14	PS15	PS16	PS17	PS18	PS19	PS21	PS22	PS23	PS24	PS25	PS26	PS27	PS28	PS29	PS30	PS31	PS32	PS49
Jap-N2-N1	5.94806	2.59996	7.15544	3.41476	4.17031	3.99253	4.65178	2.38885	8.78875	12.0665	4.24438	3.85179	5.26658	2.65181	3.24439	13.7553	0.911097	7.18878	3.68883	0.503696		0.540732	2.48885	4.76659	3.7555	6.94804	7.83691	5.63695	2.57033	3.66661	6.15546		1.3222	2.27404	3.42958	3.3555	2.46663	6.97767	5.87398	2.00738	7.06656		3.46661	5.05918
Jap-N1-N0	5.33325	6.1999	7.75543	2.05923	5.33325	6.42953	6.03694	19.8775	3.09995	6.97026	5.57028	4.09623	1.09628	0.644434	6.58508		4.31845	4.35549	4.76289	6.38509	7.16285	2.17774	2.77773	4.6777	7.98506	6.73323	4.37771	6.34435	9.11838	4.97029	13.7739	16.7109	13.759	12.2665	7.08878	3.64068	6.59249	6.68878	14.0516	8.17765	6.76286	8.87394	5.05918	9.94059
Jap-N2-N0	5.64065	4.39993	7.45544	2.73699	4.75178	5.21103	5.34436	11.1332	5.94435	9.51837	4.90733	3.97401	3.18143	1.64812	4.91474	6.83137	2.61477	5.77213	4.22586	3.44439	3.54439	1.35924	2.63329	4.72215	5.87028	6.84063	6.10731	5.99065	5.84435	4.31845	9.96466	7.48877	7.54062	7.27026	5.25918	3.49809	4.52956	6.83323	9.96281	5.09251	6.91471	2.637	4.2629	7.49988
Figure 1e
Correlation analysis of leaf area with biomass weight
The source data is same as the combination of Figure 1a and 1b
Figure 1f
Correlation analysis of leaf area with the N content
The source data is same as the combination of Figure 1b and 1c
[truncated: 4 more columns]

## Sheet: Figure 2
Figure 2d
Differential expression in NIL and NP
LOC_Os01g18100	-0.960242	-0.959683	-0.960858
LOC_Os01g18110	-0.184797	-0.2091	-0.129288
LOC_Os01g18120	-0.997661	-0.997583	-0.998003
LOC_Os01g18170	-0.695256	-0.719775	-0.740484
LOC_Os01g18210	-0.538702	-0.563962	-0.586913
LOC_Os01g18240	0.671731	0.677008	0.652959
LOC_Os01g18280	-0.0692768	-0.241954	-0.275806
LOC_Os01g18320	-0.401501	-0.41247	-0.338192
LOC_Os01g18360	-0.363509	-0.50253	-0.514487

## Sheet: Figure 3
Figure 3a
Relative expression level of MYB61
NP	1	1.10197	0.907463
NIL	2.42839	2.8031	2.10377
Figure 3d
Cellulose content (μg/mg)
NP	458.986	456.97	474.584	475.687
NIL	491.746	507.622	485.716	490.064
ZH11	463.824	454.731	443.421	458.46
myb61	425.339	440.547	424.972	417.063
ComNP	492.306	475.084	480.357	486.143
Com9311	530.053	502.14	525.141	523.201
Figure 3e
Wall thickness of fiber cells (μm)
NP	1.79285	1.63965	1.80445	1.70225	1.70225	1.8094	1.58595	1.80445	1.83725	1.69695	1.83725	1.83725	1.93235	2.13785	1.766	1.59345	1.3762	1.8583	1.7643	1.8242	1.8242	1.84375	1.67215	1.85505	1.83725	1.5632	1.8583	1.69695	1.766	1.737	1.72835	1.8028	2.15405	1.72045	2.1213	1.72045	2.26275	1.8601	1.6031	1.52645	2.06155	1.78885	1.8601	2.02485	2.12605	1.96975	1.9647	1.78045	2.1024
NIL	2.06155	2.06155	2.2561	2.28035	2.12605	2.1095	1.9313	2.05185	2.02485	2.06155	2.11895	2.32595	1.9723	2.23605	2.5807	2.2561	2.19315	1.772	2.06155	2.4698	2.2472	1.9723	2.4187	2.4698	2.05185	2.05915	1.7692	2.38535	2.19315	2.3195	1.92355	2.1095	2.23605	2.08805	2.12605	2.3537	1.7464	2.19315	2.13775	1.9647	1.94165	2.37065	1.8868	2.23605	2.08085	1.8868	2.0025	2.06155	2.508
ZH11	1.93405	1.7464	1.9024	1.8601	1.4	1.7	1.64925	1.42125	1.6401	1.4866	1.55565	1.7464	1.7692	1.70295	1.4866	1.51325	1.9	1.94165	1.61245	1.8439	1.6279	1.58115	1.42125	1.4318	1.72045	1.70295	1.3	1.7	1.8028	1.56525	1.56205	1.72045	1.94165	1.6279	1.51325	1.4142	1.456	1.6	1.42125	1.4765	1.52315	1.5524	1.6763	1.4422	1.56205	1.36015	1.4866	1.56525	1.86815
myb61	1.5	1.5964	1.44925	1.39285	1.4765	1.2806	1.38925	1.5	1.4	1.34535	1.4318	1.61245	1.39285	1.3	1.4866	1.38925	1.4422	1.4422	1.6401	1.34165	1.2806	1.66435	1.34165	1.4422	1.2728	1.4142	1.61245	1.4422	1.34535	0.98995	1.6	1.4142	1.4318	1.4765	1.23695	1.51325	1.772	1.36015	1.33415	1.4422	1.4422	1.11805	1.456	1.6553	1.02955	1.456	1.2649	1.36015	1.2806
ComNP	1.55565	1.8028	2.15405	2.20905	1.6553	2.01	1.8	1.52645	1.6279	1.8028	2.3195	1.51325	1.7088	1.8028	1.40355	1.90265	1.7464	1.70295	1.52315	1.8439	2.20905	1.9105	1.56525	1.772	1.8028	1.72045	1.8028	1.70295	1.52315	1.772	1.5	1.83575	1.98495	1.58115	1.82485	1.52315	1.7493	1.8028	1.82485	1.4765	1.4866	1.6	1.456	1.70295	1.6401	1.34165	1.61245	1.7464	1.9925
Com9311	2.02485	1.7	1.9105	2.19315	2.01245	1.7493	1.8385	1.6401	2.01245	1.8385	1.56525	1.7464	1.6763	1.72045	1.89735	1.8868	2.0396	1.83575	1.58115	1.70295	2.01	1.58115	1.92095	2.05915	2.06155	1.70295	1.9105	2.11895	1.7464	2.11895	2.1213	1.78885	2.08085	1.83575	1.6	1.78885	2.1213	1.72045	1.7692	1.90265	1.56205	1.9647	1.90265	1.5	2	1.8028	2.02235	1.9925	1.5524
Figure 3g
Leaf area at LN and HN (cm2)
NP-HN	8.54611	9.31952	9.60273	8.69245	9.61107	8.35754	8.4536	10.2402	8.57278	8.60842	8.63877	8.72593	7.87003	9.6162	9.27693	7.80045	8.82995	9.20345	7.65628	8.98748	8.76649
NP-LN	5.54161	6.19518	6.4846	6.0382	5.77722	7.11585	5.76886	7.22855	7.03903	6.40145	7.09859	5.77945	5.39706	5.33806	6.94765	6.20997	6.25369	6.60345	6.24255	7.70537	8.14926
NIL-HN	8.94078	10.3726	8.96389	9.27952	8.74957	10.2868	8.5923	10.1009	9.76045	9.27332	10.8815	9.37957	10.0687	9.86282	9.25251	9.06222	9.53444	9.19694	9.225	9.03361	8.45111	9.04139	9.72667	10.1028
NIL-LN	8.83171	6.09836	8.02229	7.89774	7.5163	6.80189	6.04124	8.20748	7.22579	7.87579	6.98183	6.76293	7.46863	7.85769	6.54695	6.78991	6.32962	6.25829	6.78601	6.78573
ZH11-HN	7.09984	8.88793	6.81859	8.13284	6.748	7.74599	5.92649	8.16237	8.75374	6.88844	6.70105	5.8019	8.69285	8.08285	7.49437	7.19789	7.45126	8.25059	9.93742	9.65123	9.34585
ZH11-LN	5.37358	5.86965	5.02163	5.82875	4.84719	5.16825	4.61737	5.33037	5.17502	4.9085	5.00743	5.13083	5.24505	5.53186	5.82211	6.10114	4.23663	5.34968	5.23718	4.6941	6.47714	5.12966	5.97905	4.00999	5.92993	5.53035	5.97655	6.0326
myb61-HN	5.42802	6.68533	6.95275	6.39379	6.82998	5.75003	6.43148	6.09489	5.13679	5.7672	6.58657	6.1798	5.61654	6.3338	6.8269	6.80967	6.64018	5.86052	6.52681	4.65407	6.99833
myb61-LN	4.51255	5.14552	4.43885	4.50198	4.20302	4.96809	4.21998	5.34411	4.08247	5.04737	4.46364	4.73781	6.41934	5.25411	6.00627	4.4718	5.01945	4.56382	4.39456	4.99631	4.25821	5.37679	4.92771	5.0826	5.34921
ComNP-HN	8.37894	7.12916	8.44321	6.99172	8.53613	7.0265	8.50915	8.27887	8.73578	7.63891	7.64586	7.97334	6.84397	8.05166	5.97971	6.87867	8.40556	8.34997	7.2745	7.37318	8.20653	10.7247	6.1425	8.18647	7.13832	8.05928	9.21876	7.91233
ComNP-LN	5.69675	5.94446	5.76895	5.80561	5.25354	5.41516	5.10494	5.3578	4.91962	5.25593	6.08038	5.85096	6.1842	5.93699	5.69891	6.07193	4.95539	4.81126	5.07694
Com9311-HN	9.07337	11.1201	7.20984	6.39772	10.9439	7.24986	8.79572	10.821	8.15855	8.33633	9.57353	10.2401	8.54754	8.29091	8.73014	9.71174	9.61639	10.6404	9.77112	7.61946	9.96905	9.50343	9.81159	8.56538	7.84772	9.0679	9.4594	7.58247
Com9311-LN	6.9918	7.18476	6.65286	7.32184	7.07577	7.197	6.98123	6.89253	6.53635	6.29584	7.74336	6.08759	6.62227	7.22202	6.19423	6.90497	6.58909	7.07543	6.77428	7.23059
Figure 3h
Expression level to HNR (×10-2)
Mock	NP	0.363161	0.32728	0.315247	0.205309
	MYB61	1.15005	0.327739	0.124615	0.188517
0.6N	NP	0.259971	0.216564	0.206816	0.247465
	MYB61	1.33361	0.88253	1.14819	0.903186
0.3N	NP	0.739389	0.981696	1.00944	1.02148
	MYB61	1.20274	1.44903	1.0857	1.74931
[truncated: 151 more columns]

## Sheet: Figure 4
Figure 4b
Cellulose content (μg/mg)
ZH11	456.865	456.952	456.307	466.649
GS2	493.831	471.584	482.644	474.383
grf4-1	439.599	439.616	436.496	438.839
grf4-2	434.041	419.053	426.765	439.17
Figure 4c
Expression level of MYB61
ZH11	0.101568	0.104689	0.110452	0.0883459
GS2	0.424467	0.428008	0.461958	0.449099
grf4-1	0.0527083	0.0570171	0.0541629	0.0507464
grf4-2	0.0368962	0.0442954	0.0385049	0.0373228
Figure 4d
Relative luciferase activity
MYB61NP	mock	1	1.12766	0.87234
	GRF4	2.31915	1.95745	1.97872
MYB619311	mock	1.01607	0.919633	1.06429
	GRF4	4.94948	4.19862	4.70149
Figure 4e
Fold enrichment (c-Myc/no Ab)
P1	6.29176	8.09446	6.48305
P2	7.7234	5.38745	4.97112
P3	1.02858	1.14652	1.10754
P4	0.844994	1.10926	0.779436
P5	0.756461	0.795639	0.931461
P6	1.17746	1.05872	0.978183
P7	2.43162	2.85585	2.45283
P8	4.26288	4.10941	5.78828
P9	0.833551	1.02634	0.819363
P10	0.937033	0.738154	0.852759
PC	3.83378	3.40053	2.78805
NC	0.858942	1.47784	1.48033
Figure 4f
EMSA assay

## Sheet: Figure 5
Figure 5a
π value
BIN_START	10114001	10116001	10118001	10120001	10122001	10124001	10126001	10128001	10130001	10132001	10134001	10136001	10138001	10140001	10142001	10144001	10146001	10148001	10150001	10152001	10154001	10156001	10158001	10160001	10162001	10164001	10166001	10168001	10170001	10172001	10174001	10176001	10178001	10180001	10182001	10184001	10186001	10188001	10190001	10192001	10194001	10196001	10198001	10200001	10202001	10204001	10206001	10208001	10210001
Ind	0.00128775	0.00136232	0.00143226	0.00141873	0.00154461	0.00172067	0.00162177	0.00175186	0.00222684	0.00261976	0.00314467	0.0033961	0.00352939	0.00369444	0.00424859	0.00416204	0.0041709	0.00392899	0.00336925	0.0029366	0.00228486	0.00200769	0.00186753	0.00182638	0.00131435	0.00115633	0.00102263	0.000980689	0.00120245	0.00125799	0.00141666	0.00143174	0.00141657	0.0014714	0.00131732	0.0013843	0.00156172	0.00163861	0.00150874	0.00178624	0.00190567	0.00185988	0.00181446	0.00163606	0.00159053	0.00161778	0.00153266	0.00159905	0.0015924
Jap	0.000295194	0.000326206	0.000330513	0.000331794	0.000375317	0.000411118	0.000394583	0.000360751	0.000378546	0.000359303	0.000384819	0.000433826	0.000468604	0.000486593	0.000802236	0.000783539	0.000786477	0.000803525	0.000801759	0.000808463	0.000757335	0.000755938	0.000735708	0.000749032	0.000444401	0.00041169	0.000391337	0.000374064	0.000388796	0.000381149	0.000405611	0.000334374	0.00032064	0.000344242	0.000293805	0.000300477	0.000362459	0.000402309	0.00039205	0.000434004	0.000461559	0.000454782	0.000444862	0.000424801	0.000422669	0.000432564	0.00038471	0.000372157	0.000358509
Wild	0.00434887	0.00449648	0.00460167	0.00461045	0.00516541	0.00573585	0.00528156	0.00489469	0.00504502	0.00481748	0.00526954	0.00566126	0.00606028	0.00651103	0.00668526	0.00639093	0.00646266	0.00633943	0.00616998	0.00618976	0.00543168	0.00506232	0.00448133	0.00420523	0.00389863	0.00345037	0.00305473	0.00286899	0.00332374	0.00342719	0.00386137	0.00387511	0.00414459	0.00461482	0.00433377	0.00451478	0.00519419	0.00577185	0.00541552	0.00563339	0.00556824	0.00543864	0.00519221	0.00439452	0.00423452	0.00430139	0.00404724	0.00365198	0.00366259
FST (Jap/Ind)
BIN_START	10114001	10116001	10118001	10120001	10122001	10124001	10126001	10128001	10130001	10132001	10134001	10136001	10138001	10140001	10142001	10144001	10146001	10148001	10150001	10152001	10154001	10156001	10158001	10160001	10162001	10164001	10166001	10168001	10170001	10172001	10174001	10176001	10178001	10180001	10182001	10184001	10186001	10188001	10190001	10192001	10194001	10196001	10198001	10200001	10202001	10204001	10206001	10208001	10210001
MEAN_FST (Jap/Ind)	0.380575	0.372064	0.375697	0.367497	0.365837	0.379709	0.383323	0.356514	0.366177	0.350234	0.360968	0.40522	0.425151	0.437625	0.432464	0.42731	0.438422	0.469067	0.477964	0.504217	0.503285	0.456884	0.389621	0.351369	0.33839	0.322543	0.299152	0.271244	0.287165	0.291357	0.30682	0.321894	0.36565	0.399183	0.449053	0.450056	0.456701	0.473457	0.481886	0.455751	0.42667	0.423931	0.430399	0.418094	0.414046	0.41358	0.414084	0.413819	0.413852
Figure 5b-c
ID	12PQ423	12QC34	12QC40	12QC71	12QP418	12QP425	12QP427	12QP428	12QP429	12QP430	12QP436	PS1	PS2	PS32	PS33	PS34	PS35	PS36	PS37	PS38	PS4	PS40	PS41	PS42	PS45	PS46	PS53	PS54	VP420	VP451	VP491	VP505	VP9	VR681	VR705	VR707	VR708	VR709	VR712	VR713	VR714	VR715	VR716	VR717	VR718	VR719	VR720	VR721	VR722
Species	O. sativa	O. sativa	O. sativa	O. sativa	O. sativa	O. sativa	O. sativa	O. sativa	O. sativa	O. sativa	O. sativa	O. sativa	O. sativa	O. sativa	O. sativa	O. sativa	O. sativa	O. sativa	O. sativa	O. sativa	O. sativa	O. sativa	O. sativa	O. sativa	O. sativa	O. sativa	O. sativa	O. sativa	O. sativa	O. sativa	O. sativa	O. sativa	O. sativa	O. sativa	O. sativa	O. sativa	O. sativa	O. sativa	O. sativa	O. sativa	O. sativa	O. sativa	O. sativa	O. sativa	O. sativa	O. sativa	O. sativa	O. sativa	O. sativa
Sequencing Coverage	12.0698	14.2787	16.4978	17.1861	11.702	14.3467	13.4401	15.7553	12.8254	12.5376	13.89	15.2912	15.9515	13.8758	16.4218	14.2919	13.1947	15.1315	14.2082	13.6115	13.4222	15.2662	17.3533	12.2342	14.0015	15.8138	15.7481	17.0051	9.13998	15.1094	11.927	12.5047	15.6159	11.1634	11.4718	14.7498	17.4312	11.3653	15.0352	16.4816	15.1973	13.9571	13.1856	13.1243	15.5346	13.6701	12.3734	14.1373	13.9814
Ecotype	indica	indica	indica	indica	indica	indica	indica	indica	indica	indica	indica	indica	indica	indica	indica	indica	indica	indica	indica	indica	indica	indica	indica	indica	indica	indica	indica	indica	indica	indica	indica	indica	indica	indica	indica	indica	indica	indica	indica	indica	indica	indica	indica	indica	indica	indica	indica	indica	indica
Accession number	SRR6220444	SRR6220445	SRR6220446	SRR6220447	SRR6220440	SRR6220441	SRR6220442	SRR6220443	SRR6220438	SRR6220439	SRR6220409	SRR6220410	SRR6220411	SRR6220412	SRR6220413	SRR6220414	SRR6220415	SRR6220416	SRR6220407	SRR6220408	SRR6220433	SRR6220432	SRR6220435	SRR6220434	SRR6220429	SRR6220428	SRR6220431	SRR6220430	SRR6220437	SRR6220436	SRR6220464	SRR6220465	SRR6220462	SRR6220463	SRR6220460	SRR6220461	SRR6220458	SRR6220459	SRR6220467	SRR6220468	SRR6220484	SRR6220483	SRR6220482	SRR6220481	SRR6220488	SRR6220487	SRR6220486	SRR6220485	SRR6220490
Figure 5d
ID	SNP1	SNP2	SNP3	SNP4	SNP5	SNP6	SNP7	SNP8	SNP9	SNP10	SNP11	SNP12	SNP13	SNP14	SNP15	SNP16	SNP17	SNP18	SNP19
Position	10222185	10220991	10220965	10219867..10220842	10219743	10219590	10219172	10218444	10218197	10217883	10217131	10216822	10216819	10216315	10216246	10216032	10215781	10215557	10215460
Reference	G	A	A	helitron	T	A	C	C	A	G	C	T	A	T	G	C	C	T	G
Alternate	C	G	G	-	C	G	T	T	T	C	G	A	C	G	A	T	A	C	A
Figure 5e
Leaf area per plant (m2)
acessions	12QC14	12QC25	12QC34	12QC7	12QP418	12QP425	12QP427	12QP429	12QP430	12QP436	PS10	PS19	PS21	PS22	PS28	PS31	PS33	PS35	PS37	PS38	PS39	PS41	PS42	PS45	PS49	PS5	PS6	PS9	VP420	VP491	VP505	VR681	VR703	VR708	VR709	VR712	VR713	VR714	VR715	VR716	VR717	VR718	VR720	VR722	VR723	VR724	VR725	VR732	VR733
Hap_1	0.12437	0.08235	0.04677	0.06907	0.06262	0.13428	0.08904	0.07978	0.07474	0.13205	0.0689	0.07186	0.15739	0.11137	0.13838	0.07223	0.14556	0.07951	0.09082	0.11285	0.08365	0.118	0.11557	0.08495	0.09918	0.10875	0.09503	0.04634	0.08933	0.08023	0.09087	0.1428	0.09031	0.09127	0.08416	0.07447	0.07734	0.07238	0.06382	0.0895	0.0768	0.10741	0.07032	0.06915	0.11596	0.08627	0.06909	0.07261	0.15542
acessions	12QC16	12QC40	12QC44	12QC71	12QP428	PS11	PS12	PS13	PS14	PS15	PS16	PS17	PS18	PS23	PS24	PS25	PS26	PS27	PS29	PS32	PS34	PS36	PS43	PS44	PS47	PS48	VR691	VR694	VR695	VR697	VR699	VR704	VR736	VR739	VR746
Hap_2	0.06503	0.07855	0.06566	0.08358	0.07143	0.03705	0.04404	0.0562	0.05748	0.06525	0.0539	0.0442	0.031	0.08036	0.07679	0.06442	0.03493	0.06245	0.0727	0.04197	0.05387	0.06002	0.04667	0.05524	0.10214	0.1212	0.06904	0.05009	0.06882	0.05664	0.06726	0.04133	0.0657	0.06048	0.04133
acessions	PS30	PS4	PS8	VR689	VR690	VR692	VR693	VR696	VR698	VR700	VR701	VR702	VR705
Hap_3	0.11077	0.0959	0.02689	0.04846	0.03776	0.03595	0.07836	0.04516	0.04678	0.05803	0.04522	0.04084	0.03903
[truncated: 183 more columns]

## Sheet: Figure 6
Figure 6a
Grain number per panicle
NP-0	90	102	99	110	108	106	104	109	90	105
NIL-0	107	110	122	105	104	105	99	103	119	125
NP-150	112	110	108	104	95	112	106	119	118	122
NIL-150	116	117	118	120	115	111	117	123	128	131
NP-300	123	109	120	113	113	116	111	113	125	119
NIL-300	126	120	128	115	120	115	119	118	123	127
Figure 6b
Thousand grain weight (g)
NP-0	24.4	24.6	24.3
NIL-0	25.596	25.944	25.628
NP-150	24.5	24.2	24.4
NIL-150	26	26.3	26.5
NP-300	26.082	25.814	25.626
NIL-300	27.174	27.416	27.944
Figure 6c
Yield per 25 plants (g)
NP-0	311.5	302.875	331.562
NIL-0	394.375	388.125	365.625
NP-150	463.833	486.5	443.875
NIL-150	513.5	527.667	494.333
NP-300	584.833	532.833	572.167
NIL-300	628.333	544.5	590.333
Figure 6d
NUE (grain yield/g N)
NP-150	71.7026	75.2066	68.6173
NIL-150	79.3804	81.5704	76.4175
NP-300	45.1974	41.1787	44.2185
NIL-300	48.5592	42.0804	45.6225
Figure 6f
Yield per 25 plants (g)
DN428 (61Jap)	500.3	574.9	574.5	496.7	523.6	524.4
NIL1 (619311)	614.2	588.8	597.9	574.4	582.3	609.7
NIL2 (619311)	628.6	627.1	610.1	571.6	616.2	622.8
LD5 (61Jap)	570	542.2	559.5	560.4	566.3	562.5
NIL1 (619311)	608.7	742.5	636.5	641.7	743.3	665
NIL2 (619311)	751.6	691.1	648.2	696.1	693.2	743.1
Figure 6g
NUE (grain yield/g N)
DN428 (61Jap)	77.3399	88.872	88.8102	76.7833	80.9417	81.0654
NIL1 (619311)	94.9473	91.0208	92.4275	88.7947	90.016	94.2517
NIL2 (619311)	97.1734	96.9415	94.3135	88.3619	95.2565	96.2768
Figure 6h
NUE (grain yield/g N)
LD5 (61Jap)	88.1146	83.817	86.4914	86.6305	87.5426	86.9552
NIL1 (619311)	94.0971	114.781	98.3946	99.1985	114.904	102.8
NIL2 (619311)	116.188	106.835	100.203	107.608	107.16	114.874

## Sheet: Suppl Figure 1
Supplementary Figure 1a
Correlation analysis of leaf area with biomass weight under the N0 condition
The source data is same as the combination of Figure 1a and 1b
Correlation analysis of leaf area with biomass weight under the N1 condition
The source data is same as the combination of Figure 1a and 1b
Correlation analysis of leaf area with biomass weight under the N2 condition
The source data is same as the combination of Figure 1a and 1b
Supplementary Figure 1b
Correlation analysis of leaf area with the N content under the N0 condition
The source data is same as the combination of Figure 1b and 1c
Correlation analysis of leaf area with the N content under the N1 condition
The source data is same as the combination of Figure 1b and 1c
Correlation analysis of leaf area with the N content under the N2condition
The source data is same as the combination of Figure 1b and 1c

## Sheet: Suppl Figure 2
Supplementary Figure 2b
Flag leaf area (cm2)
NP	36.7677	39.2709	37.0451	37.3548	37.0967	36.7548	47.81	40.9806	36.0773	37.4257	38.1999	36.929	36.8967	32.9548	33.458
9311	74.2321	63.516	66.0773	68.9805	65.6644	63.9676	61.5934	54.9805	84.0773	79.7095	78.6386	82.4385	91.5288	79.8148	73.6752
Supplementary Figure 2c
Leaf area per plant (cm2)
NP-0.2 mM	3.69063	3.1417	4.11559	3.80008	4.16976	4.02513	3.45386	3.7233	3.51333
9311-0.2 mM	4.36465	3.86347	5.20676	4.15301	3.97292	5.11071	5.1498	5.02527
NP-2 mM	8.44618	7.79366	9.03616	8.84881	8.02373	7.67974	8.98562	7.675	8.43138
9311-2 mM	8.54111	9.30588	10.0813	8.49476	10.3521	10.7754	8.08628	10.3878
NP-5 mM	10.3588	11.0903	9.21848	9.79003	9.88245	9.92322	10.3122	10.4534	9.84699
9311-5 mM	13.725	13.802	12.9946	11.8202	14.1072	15.6803	16.7885	14.0905	9.71074
Supplementary Figure 2d
Cellulose level (μg/mg)
NP	488.711	478.026	478.054	468.542	463.026
9311	505.284	497.855	504.796	518.763	501.779
Supplementary Figure 2f
Ratio of leaf area (LN/HN)
NP	0.410625	0.440031	0.463209	0.315021	0.385865	0.363563	0.31284	0.339801	0.300384
CSSL 1	0.48211	0.431414	0.359329	0.416444	0.425082	0.432649	0.353857	0.329255	0.406342
CSSL 2	0.499549	0.521452	0.501994	0.490971	0.504778	0.528057	0.490342	0.46951	0.531639
CSSL 3	0.588331	0.55256	0.497059	0.434323	0.55343	0.491203	0.648151	0.498542	0.586224
CSSL 4	0.61124	0.753796	0.636499	0.662805	0.610227	0.691449	0.596048	0.552222	0.61874
CSSL 5	0.635216	0.614748	0.589546	0.603493	0.561838	0.636735	0.616989	0.60866	0.561948
Supplementary Figure 2g
Cellulose level (μg/mg)
NP	416.42	412.056	434.313	404.336
CSSL 1	417.729	417.562	409.362	405.22
CSSL 2	436.904	447.773	456.779	449.945
CSSL 3	429.927	441.769	461.532	430.404
CSSL 4	441.984	442.208	445.391	444.299
CSSL 5	430.404	451.247	443.962	434.752
Supplementary Figure 2h
FPKM of ORFs in internodes
	LOC_Os01g18100	LOC_Os01g18110	LOC_Os01g18120	LOC_Os01g18150	LOC_Os01g18170	LOC_Os01g18210	LOC_Os01g18230	LOC_Os01g18240	LOC_Os01g18250	LOC_Os01g18280	LOC_Os01g18320	LOC_Os01g18340	LOC_Os01g18360	LOC_Os01g18390	LOC_Os01g18400	LOC_Os01g18420
s1	11.9946	10.3204	24.9958	0	4.98632	32.2292	0.982701	9.821	0	5.5306	20.9101	0.750175	1.17547	0	0.725839	0
s2	23.1179	41.6794	52.7634	0.297281	18.7056	45.2335	5.18194	86.2943	0	8.51634	16.772	2.13073	15.8082	0.0989929	1.09731	0
s3	19.6664	33.4432	68.1732	0.507841	12.8454	39.9458	2.5631	91.5319	0	12.7319	17.8762	1.06254	26.1471	0	1.60871	0
s4	23.8931	32.9384	89.7261	1.15138	20.1077	45.8983	3.31548	97.0184	0	11.6726	16.5623	0.413726	21.9203	0	2.33949	0
s5	17.1382	24.2786	70.8333	1.42765	27.8108	66.3883	3.06233	64.5566	0	7.81061	19.5729	0	12.4293	0	8.07817	0
s6	15.8412	18.0563	51.4627	2.04878	38.9357	55.7565	1.3226	69.4919	0	12.8767	18.9523	0	11.9501	0	8.2144	0
s7	17.3547	20.2355	48.5411	1.34213	29.1192	58.1914	1.79479	57.6646	0	12.8576	19.8378	0.221047	13.1676	0	10.6247	0
s8	12.7802	17.849	46.9416	1.76854	24.9594	55.3277	2.29391	49.9982	0	9.3353	19.0145	0	11.5282	0	11.4978	0
s9	14.9236	23.3548	65.4944	1.729	23.4421	40.7	1.43333	47.0908	0	11.4571	10.9649	0	12.6159	0	17.2778	0

## Sheet: Suppl Figure 3
Supplementary Figure 3c
Flag leaf area (cm2)
NP	36.7677	39.2709	37.0451	37.3548	37.0967	36.7548	47.8128	40.9806	36.0773	37.4257	38.1999	36.929	36.8967	32.9548	33.458
NIL	44.4322	43.0515	42.4709	41.0386	40.0257	41.8967	36.6773	34.0386	33.9096	48.6451	49.3999	49.4386	47.3096	53.7612	47.4838
ZH11	29.0128	35.0528	43.5066	37.5096	36.1806	36.1999	38.8128	38.9031	37.5419	43.7289	39.6977	38.1409	39.4128	35.2838	39.4128
myb61	27.8709	32.258	26.6645	31.129	35.0967	36.1419	41.9354	28.4945	24.2731	25.3741	33.529	32.6128	27.129	24.6387	34.5225
Supplementary Figure 3d
Internode diameter (mm)
NP	2.605	2.605	2.74	2.705	2.435	2.465	2.84	2.84	2.605	2.6725
NIL	2.9	2.905	2.925	2.915	2.855	2.75	2.74	2.855	2.9025	2.915
ZH11	4.665	4.395	4.785	4	3.925	4.41	4.835	4.58	4.755	4.815
myb61	4.195	3.775	4.355	3.98	4.245	3.855	3.835	4.075	3.895	3.985
Supplementary Figure 3e
NUE (grain yield/g N)
ZH11	87.2501	77.9596	88.8659	84.0186	72.3045	84.0186	78.3635	75.536	77.1517	74.7281
myb61	45.437	45.437	41.3063	50.6003	42.339	50.6003	43.0274	53.0098	42.339	48.1907
Supplementary Figure 3g
Leaf area ratio at LN to HN
NP	0.696665	0.744078	0.711219	0.704706	0.716058
NIL	0.777281	0.735087	0.739398	0.745445	0.747198
ZH11	0.64939	0.720111	0.716021	0.68446	0.68475
myb61	0.767868	0.801763	0.78938	0.816681	0.830744
ComNP	0.700935	0.698822	0.673142	0.712533	0.699795
Com9311	0.751262	0.737998	0.737411	0.757758	0.758156
Supplementary Figure 3h
Biomass per plant at HN (mg)
NP	32.6556	32.1	31.8778	32.4
NIL	34.3444	34.4778	35.6111	33.9222	34.2
ZH11	32.6286	30.35	31.3333	32.1857	33.0286
myb61	24.7571	22.9571	26.1857	23.4571	24.5286
ComNP	27.5429	32.4429	29.0857	30.7286	31.2714
Com9311	34.9143	32.9	34.4	34.2571	33.3571
Biomass per plant at LN (mg)
NP	33	31.9	35.3571	34.4286	33.4
NIL	38.2714	37.0286	39.5	35.5571	37.3429
ZH11	33.7857	35.7714	35.5857	35.3429	34.1429
myb61	31.7	32.7286	32.5286	30.2429	32.4857
ComNP	34.1	33	34.8143	35.1714	35.6143
Com9311	38.1798	37.2857	36.4714	36.6429	37.7571

## Sheet: Suppl Figure 4
Supplementary Figure 4a
Expression level of MYB61 to rice HNR
Root	0.0159283	0.019124	0.0238719
Sheath	0.0323899	0.0435967	0.0432443
Leaf	0.00077619	0.00282968	0.00170011
Internodes 9-1 cm	0.0236522	0.0261312	0.0280735
Internodes 9-2 cm	0.514174	0.638064	0.582636
Internodes 9-3 cm	0.798095	0.844262	0.832626
Internodes 9-4 cm	0.584186	0.53097	0.667404
Internodes 9-5 cm	0.455303	0.34777	0.404284
Internodes 9-6 cm	0.289593	0.236181	0.276268
Internodes 9-7 cm	0.231481	0.190597	0.258366
Internodes 9-8 cm	0.187422	0.213342	0.165374
Panicles 0.5 cm	2.93697e-05	4.17991e-05	3.35977e-05
Panicles 1 cm	9.88261e-05	0.000118116	0.000108009
Panicles 5 cm	0.000376973	0.00039668	0.000308574
Panicles 10 cm	0.00208265	0.00238337	0.00199308
Panicles 15 cm	0.00152593	0.00101926	0.00157562
Panicles 20 cm	0.459387	0.450383	0.450383
Supplementary Figure 4b
Relative expression level
GRF4
1.25 mM NH4NO3	1.07736	1.19541	0.869043	0.893475
0.375 mM NH4NO3	7.95852	9.07879	7.27275	5.55005
0.1875 mM NH4NO3	11.6789	10.1671	4.18676	4.91038
AMT1.1
1.25 mM NH4NO3	1.85961	0.534033	0.671286	1.50004
0.375 mM NH4NO3	5.24157	2.15846	4.59479	1.86607
0.1875 mM NH4NO3	17.9387	13.595	14.2709	14.0744
NRT2.1
1.25 mM NH4NO3	1.22688	0.96929	1.01045	0.832199
0.375 mM NH4NO3	7.66083	5.41702	6.17954	5.4547
0.1875 mM NH4NO3	4.80654	4.90754	3.3058	2.85799

[truncated: 6 more sheets: Suppl Figure 5, Suppl Figure 6, Suppl Figure 7, Suppl Figure 8, Suppl Figure 9, Suppl Table 2]
